# Supplementary material for: Gut microbiota mediates anxiety-like behaviors induced by chronic infection of Toxoplasma gondii in mice
Source: Gut Microbes. 2024 Aug 25;16(1):2391535. doi: 10.1080/19490976.2024.2391535 (PMC11346544; doi:10.1080/19490976.2024.2391535)
Supplement: Supplemental Material [file KGMI_A_2391535_SM6156.zip]

Archive with 1 entries (1 files):
- Supplementary Material (1).docx
